# Supplementary material for: Incidence of Homozygous SMN2 Deletion in Japan: Cross-Reactivity of SMN2 Primers with SMN1 Sequence Causes False Negatives in Real-Time PCR Screening
Source: Genes (Basel). 2025 Jun 16;16(6):712. doi: 10.3390/genes16060712 (PMC12193581; doi:10.3390/genes16060712)
Supplement: Supplementary file 1 [file genes-16-00712-s001.zip]

Archive with 1 entries (1 files):
- genes-3672994-supplementary.pdf
